# Supplementary material for: Optimization of Combined Ultrasound and Microwave-Assisted Extraction for Enhanced Bioactive Compounds Recovery from Four Medicinal Plants: Oregano, Rosemary, Hypericum, and Chamomile
Source: Molecules. 2024 Dec 6;29(23):5773. doi: 10.3390/molecules29235773 (PMC11643802; doi:10.3390/molecules29235773)
Supplement: Supplementary file 1 [file molecules-29-05773-s001.zip]

Archive with 1 entries (1 files):
- molecules-3304892-supplementary.pdf
